# Supplementary material for: 20-m resolution longitudinal nitrate data from before and after rainfall in low-order streams spanning rural to urban gradients
Source: Data Brief. 2021 Jul 20;37:107256. doi: 10.1016/j.dib.2021.107256 (PMC8327330; doi:10.1016/j.dib.2021.107256)
Supplement: Supplementary file 1 — Table 3. All collected data, downloadable as a comma delimited table (Full_Dataset-Bradley_Klos.csv). [file mmc1.csv]

Date	Lattitude (�)	Longitude (�)	Sampling direction	pH	Temperature (�C)	Nitrate (mg/L)	Dissolved Oxygen (mg/L)	Conductivity (uS/cm)	Thalweg depth (cm)	Stream width (m)	Stream name	Stream section ID (A, B, �)	Rural (0) or Urban (1)	Pre (0) or Post (1) rainfall	Sampling time	Weather conditions (sunny, cloudy)	Daily air temperature max (�C)	Daily air temperature min (�C)
7/11/2019	41.714254	-73.903892	Upstream	7.7	21.2	3.67	8.14	996	18.4	11.8	Sprout Creek	A	0	0	9:00	cloudy	30	22
7/11/2019	41.714113	-73.903802	Upstream	7.76	21.2	2.02	8.35	999	33.5	10.23	Sprout Creek	A	0	0	9:10	cloudy	30	22
7/11/2019	41.713974	-73.903643	Upstream	7.78	21.4	1.06	8.36	817	23	7.4	Sprout Creek	A	0	0	9:20	cloudy	30	22
7/11/2019	41.713871	-73.903512	Upstream	7.79	21.5	1.75	8.55	1000	19.5	9.5	Sprout Creek	A	0	0	9:30	cloudy	30	22
7/11/2019	41.713685	-73.90357	Upstream	7.8	21.6	1.42	9.07	1001	51.3	9.15	Sprout Creek	A	0	0	9:40	cloudy	30	22
7/11/2019	41.713524	-73.903655	Upstream	7.8	21.6	0.63	8.81	1002	25.5	9.46	Sprout Creek	A	0	0	9:50	cloudy	30	22
7/11/2019	41.713357	-73.903733	Upstream	7.82	21.8	3.03	8.35	1003	34.3	7.31	Sprout Creek	A	0	0	10:00	cloudy	30	22
7/11/2019	41.71317	-73.90377	Upstream	7.8	21.7	0.33	8.94	1005	16.2	7.76	Sprout Creek	A	0	0	10:10	cloudy	30	22
7/11/2019	41.713001	-73.903824	Upstream	7.83	21.9	1.04	8.6	1006	30.1	9.74	Sprout Creek	A	0	0	10:20	cloudy	30	22
7/11/2019	41.712822	-73.9039	Upstream	7.82	21.8	1.14	9.3	1005	34	8	Sprout Creek	A	0	0	10:30	cloudy	30	22
7/11/2019	41.712636	-73.903962	Upstream	7.84	21.9	0.97	9.22	1006	23.8	8.9	Sprout Creek	A	0	0	10:40	cloudy	30	22
7/11/2019	41.712464	-73.904016	Upstream	7.83	21.9	1.8	8.95	1004	15.6	8.2	Sprout Creek	A	0	0	10:50	cloudy	30	22
7/11/2019	41.712286	-73.90399	Upstream	7.8	22	1.19	9.05	1005	18.5	8.7	Sprout Creek	A	0	0	11:00	cloudy	30	22
7/11/2019	41.712083	-73.904043	Upstream	7.86	22.1	2.22	9.8	1007	58	8.35	Sprout Creek	A	0	0	11:10	cloudy	30	22
7/11/2019	41.711908	-73.904089	Upstream	7.86	22.1	0.53	9.69	995	8.2	8.46	Sprout Creek	A	0	0	11:20	cloudy	30	22
7/11/2019	41.711728	-73.904133	Upstream	7.85	22.1	0.5	8.96	1008	70.5	8.67	Sprout Creek	A	0	0	11:30	cloudy	30	22
7/11/2019	41.711543	-73.904179	Upstream	7.88	22.6	3.6	9.18	1018	17.12	7.88	Sprout Creek	A	0	0	11:40	cloudy	30	22
7/11/2019	41.711349	-73.904227	Upstream	7.87	22.4	2.26	9.3	1015	42	8	Sprout Creek	A	0	0	11:50	cloudy	30	22
7/11/2019	41.711163	-73.904267	Upstream	7.89	23	3.09	9.7	1026	35.5	8.6	Sprout Creek	A	0	0	12:00	cloudy	30	22
7/11/2019	41.71098	-73.904332	Upstream	7.91	23.1	2.9	9.28	1028	49.3	6.38	Sprout Creek	A	0	0	12:10	cloudy	30	22
7/11/2019	41.710806	-73.904404	Upstream	7.94	23.2	1.6	9.94	1030	20.8	13.11	Sprout Creek	A	0	0	12:20	cloudy	30	22
7/11/2019	41.71064	-73.904487	Upstream	7.94	23.2	0.91	9.46	1031	90.5	14.59	Sprout Creek	A	0	0	12:30	cloudy	30	22
7/11/2019	41.710476	-73.904594	Upstream	7.97	23.3	2.4	9.8	1034	17.3	8.6	Sprout Creek	A	0	0	12:40	cloudy	30	22
7/11/2019	41.710303	-73.904686	Upstream	7.97	23.5	2.69	9.92	1036	70	22.7	Sprout Creek	A	0	0	12:50	cloudy	30	22
7/11/2019	41.710134	-73.90477	Upstream	8.01	23.4	2.54	10.02	1036	50.3	5.3	Sprout Creek	A	0	0	13:00	cloudy	30	22
7/11/2019	41.709964	-73.904871	Upstream	8.02	23.5	1.64	10.5	1035	20.3	8.55	Sprout Creek	A	0	0	13:30	cloudy	30	22
7/11/2019	41.709796	-73.904963	Upstream	8.06	23.4	2.3	9.69	1036	46.9	9.89	Sprout Creek	A	0	0	13:40	cloudy	30	22
7/11/2019	41.709622	-73.90507	Upstream	8.07	23.5	2.2	10.5	1036	25.9	10.93	Sprout Creek	A	0	0	13:50	cloudy	30	22
7/11/2019	41.709491	-73.905175	Upstream	8.08	23.5	3.8	9.86	1038	16.6	7.19	Sprout Creek	A	0	0	14:00	cloudy	30	22
7/11/2019	41.709339	-73.905301	Upstream	8.11	23.6	3.1	10.31	1037	15.1	11.37	Sprout Creek	A	0	0	14:10	cloudy	30	22
7/11/2019	41.709229	-73.905438	Upstream	8.11	23.6	3.45	10.05	1039	54	9.7	Sprout Creek	A	0	0	14:20	cloudy	30	22
7/11/2019	41.709122	-73.905632	Upstream	8.15	23.7	2.46	9.82	1040	44.5	8.85	Sprout Creek	A	0	0	14:30	cloudy	30	22
7/11/2019	41.709021	-73.905814	Upstream	8.13	23.7	1.1	10.2	1039	19.5	9.39	Sprout Creek	A	0	0	14:40	cloudy	30	22
7/11/2019	41.708945	-73.906047	Upstream	8.17	23.7	2.32	10.26	1038	43.2	9.1	Sprout Creek	A	0	0	14:50	cloudy	30	22
7/11/2019	41.70891	-73.906272	Upstream	8.19	23.6	2.47	10.29	1038	89.5	5.71	Sprout Creek	A	0	0	15:10	cloudy	30	22
7/11/2019	41.708835	-73.90651	Upstream	8.22	23.6	4.25	10.8	1035	32	6.67	Sprout Creek	A	0	0	15:20	cloudy	30	22
7/15/2019	41.6398637	-73.8140712	Upstream	7.49	19.6	2.5	7.8	1020	45.5	7.9	Sprout Creek	B	0	0	9:00	sunny	31	15
7/15/2019	41.6400664	-73.8140927	Upstream	7.57	19.7	2.64	8.05	1026	19	10.82	Sprout Creek	B	0	0	9:10	sunny	31	15
7/15/2019	41.6402803	-73.8140927	Upstream	7.66	19.6	2.27	7.13	1024	20.3	12.6	Sprout Creek	B	0	0	9:20	sunny	31	15
7/15/2019	41.6403971	-73.8140692	Upstream	7.65	19.6	2.27	7.38	1025	37.7	13	Sprout Creek	B	0	0	9:30	sunny	31	15
7/15/2019	41.6405978	-73.8140279	Upstream	7.64	19.7	2.22	7.28	1027	17.3	11.4	Sprout Creek	B	0	0	9:40	sunny	31	15
7/15/2019	41.6408273	-73.8140129	Upstream	7.64	19.8	2.16	7.2	1029	85.4	10.12	Sprout Creek	B	0	0	9:50	sunny	31	15
7/15/2019	41.6409714	-73.814093	Upstream	7.67	20.2	2.65	7.1	1039	29.8	8.16	Sprout Creek	B	0	0	10:00	sunny	31	15
7/15/2019	41.6411468	-73.8142328	Upstream	7.66	20.4	2.96	7.3	1041	88.5	9.36	Sprout Creek	B	0	0	10:10	sunny	31	15
7/15/2019	41.6412473	-73.8142576	Upstream	7.67	19.9	2.98	7.22	1032	35.2	10.46	Sprout Creek	B	0	0	10:20	sunny	31	15
7/15/2019	41.641363	-73.8141698	Upstream	7.72	19.9	2.95	7.14	1046	33.3	9.3	Sprout Creek	B	0	0	10:30	sunny	31	15
7/15/2019	41.6415677	-73.814274	Upstream	7.66	20	3.15	7.62	1035	40.7	9.26	Sprout Creek	B	0	0	10:40	sunny	31	15
7/15/2019	41.6417105	-73.8141698	Upstream	7.7	20.1	3.14	7.43	1037	30	8.3	Sprout Creek	B	0	0	10:50	sunny	31	15
7/15/2019	41.6419568	-73.8139894	Upstream	7.69	20.3	3.28	7.63	1038	16.5	7.62	Sprout Creek	B	0	0	11:00	sunny	31	15
7/15/2019	41.642026	-73.8139026	Upstream	7.7	20.4	3.51	7.28	1041	50	13.4	Sprout Creek	B	0	0	11:10	sunny	31	15
7/15/2019	41.6421079	-73.8134862	Upstream	7.71	20.5	3.67	7.46	1042	52.3	12.23	Sprout Creek	B	0	0	11:20	sunny	31	15
7/15/2019	41.6421876	-73.8134862	Upstream	7.74	20.6	3.93	7.65	1046	35.5	12.87	Sprout Creek	B	0	0	11:30	sunny	31	15
7/15/2019	41.6422304	-73.8133366	Upstream	7.69	20.7	3.78	7.15	1049	45	13.99	Sprout Creek	B	0	0	11:40	sunny	31	15
7/15/2019	41.6422451	-73.8130936	Upstream	7.76	21.1	3.87	7.77	2054	53.3	16.4	Sprout Creek	B	0	0	11:50	sunny	31	15
7/15/2019	41.6423251	-73.8129085	Upstream	7.74	20.8	3.97	7,85	1051	100	19.38	Sprout Creek	B	0	0	12:00	sunny	31	15
7/15/2019	41.642384	-73.8126735	Upstream	7.74	20.9	3.93	7.31	1050	95	17.42	Sprout Creek	B	0	0	12:10	sunny	31	15
7/15/2019	41.6424296	-73.8124649	Upstream	7.85	21.9	4.11	8.67	1073	10.3	13.8	Sprout Creek	B	0	0	12:20	sunny	31	15
7/15/2019	41.642476	-73.8122547	Upstream	7.86	22	3.9	8.61	1076	21	13.38	Sprout Creek	B	0	0	12:30	sunny	31	15
7/15/2019	41.6424953	-73.8120539	Upstream	7.82	21.8	4.08	8.55	1071	61.5	5.51	Sprout Creek	B	0	0	12:40	sunny	31	15
7/15/2019	41.6425258	-73.8117947	Upstream	7.87	22.4	4.05	8.65	1083	18.3	10.22	Sprout Creek	B	0	0	12:50	sunny	31	15
7/15/2019	41.6425815	-73.8115355	Upstream	7.85	22	3.82	8.43	1072	22.4	12.9	Sprout Creek	B	0	0	13:00	sunny	31	15
7/15/2019	41.6426506	-73.8112687	Upstream	7.96	23.4	3.72	9.56	1105	17	10	Sprout Creek	B	0	0	13:30	sunny	31	15
7/15/2019	41.6427877	-73.8110122	Upstream	7.98	23.7	4.05	9.6	1110	34	6.7	Sprout Creek	B	0	0	13:40	sunny	31	15
7/15/2019	41.6429012	-73.8108747	Upstream	7.99	23.8	3.86	9.57	1112	34.1	10.33	Sprout Creek	B	0	0	13:50	sunny	31	15
7/15/2019	41.6430094	-73.8107912	Upstream	8.02	24.1	3.81	9.7	1118	65	14.23	Sprout Creek	B	0	0	14:00	sunny	31	15
7/15/2019	41.6431096	-73.8107453	Upstream	8.05	24.2	3.9	9.55	1120	47	9.82	Sprout Creek	B	0	0	14:10	sunny	31	15
7/15/2019	41.643466	-73.810689	Upstream	8.06	24.4	3.92	9.52	1123	24.5	9.74	Sprout Creek	B	0	0	14:20	sunny	31	15
7/15/2019	41.643632	-73.8106913	Upstream	8.08	24.4	4.08	9.53	1123	61.4	10.29	Sprout Creek	B	0	0	14:30	sunny	31	15
7/15/2019	41.6437768	-73.8107014	Upstream	8.09	24.5	3.83	9.85	1125	35	10.02	Sprout Creek	B	0	0	14:40	sunny	31	15
7/15/2019	41.6439542	-73.8106923	Upstream	8.09	24.7	4.03	9.82	1127	48.3	11.22	Sprout Creek	B	0	0	14:50	sunny	31	15
7/15/2019	41.6441549	-73.8106796	Upstream	8.1	24.7	3.75	10.08	1126	16	14.96	Sprout Creek	B	0	0	15:00	sunny	31	15
7/23/2019	41.714254	-73.903892	Upstream	4.63	20.6	1.23	8.2	666	52.9	12.34	Sprout Creek	C	0	1	8:30	cloudy	24	18
7/23/2019	41.714113	-73.903802	Upstream	4.62	20.6	1.22	8.2	664	68.2	10.34	Sprout Creek	C	0	1	8:35	cloudy	24	18
7/23/2019	41.713974	-73.903643	Upstream	4.64	20.6	1.23	8.32	663	54.6	10.68	Sprout Creek	C	0	1	8:40	cloudy	24	18
7/23/2019	41.713871	-73.903512	Upstream	4.64	20.6	1.23	8.21	663	47.4	7.83	Sprout Creek	C	0	1	8:45	cloudy	24	18
7/23/2019	41.713685	-73.90357	Upstream	4.65	20.6	1.23	8.34	665	37	9.6	Sprout Creek	C	0	1	8:50	cloudy	24	18
7/23/2019	41.713524	-73.903655	Upstream	4.66	20.7	1.23	8.19	669	35.4	9.34	Sprout Creek	C	0	1	8:55	cloudy	24	18
7/23/2019	41.713357	-73.903733	Upstream	4.66	20.7	1.23	8.37	664	35.5	8.7	Sprout Creek	C	0	1	9:00	cloudy	24	18
7/23/2019	41.71317	-73.90377	Upstream	4.64	20.6	1.23	8.18	663	48.1	7.83	Sprout Creek	C	0	1	9:05	cloudy	24	18
7/23/2019	41.713001	-73.903824	Upstream	4.65	20.6	1.23	8.37	654	44	11.36	Sprout Creek	C	0	1	9:10	cloudy	24	18
7/23/2019	41.712822	-73.9039	Upstream	4.65	20.6	1.23	8.34	672	49.7	7.89	Sprout Creek	C	0	1	9:15	cloudy	24	18
7/23/2019	41.712636	-73.903962	Upstream	4.65	20.6	1.23	8.24	665	38.7	8.24	Sprout Creek	C	0	1	9:20	cloudy	24	18
7/23/2019	41.712464	-73.904016	Upstream	4.65	20.6	1.23	8.3	665	35.5	7.84	Sprout Creek	C	0	1	9:25	cloudy	24	18
7/23/2019	41.712286	-73.90399	Upstream	4.66	20.6	1.23	8.23	670	58.7	8.43	Sprout Creek	C	0	1	9:30	cloudy	24	18
7/23/2019	41.712083	-73.904043	Upstream	4.67	20.5	1.23	8.3	663	49	9.4	Sprout Creek	C	0	1	9:35	cloudy	24	18
7/23/2019	41.711908	-73.904089	Upstream	4.66	20.6	1.23	8.25	665	49	8.38	Sprout Creek	C	0	1	9:40	cloudy	24	18
7/23/2019	41.711728	-73.904133	Upstream	4.67	20.6	1.23	8.17	663	88.5	12.98	Sprout Creek	C	0	1	9:45	cloudy	24	18
7/23/2019	41.711543	-73.904179	Upstream	4.68	20.6	1.23	8.35	662	46.6	8.35	Sprout Creek	C	0	1	9:50	cloudy	24	18
7/23/2019	41.711349	-73.904227	Upstream	4.67	20.6	1.23	8.16	663	51.7	8.38	Sprout Creek	C	0	1	9:55	cloudy	24	18
7/23/2019	41.711163	-73.904267	Upstream	4.66	20.6	1.23	8.3	655	26.2	10.66	Sprout Creek	C	0	1	10:00	cloudy	24	18
7/23/2019	41.71098	-73.904332	Upstream	4.65	20.7	1.23	8.35	664	33.5	14.78	Sprout Creek	C	0	1	10:05	cloudy	24	18
7/23/2019	41.710806	-73.904404	Upstream	4.64	20.6	1.23	8.38	668	89.6	14.94	Sprout Creek	C	0	1	10:10	cloudy	24	18
7/23/2019	41.71064	-73.904487	Upstream	4.67	20.6	1.23	8.14	673	60.8	7.85	Sprout Creek	C	0	1	10:20	cloudy	24	18
7/23/2019	41.710476	-73.904594	Upstream	4.7	20.6	1.23	8.02	664	51.8	13.14	Sprout Creek	C	0	1	10:25	cloudy	24	18
7/23/2019	41.710303	-73.904686	Upstream	4.71	20.7	1.24	8.41	663	61.6	7.42	Sprout Creek	C	0	1	10:30	cloudy	24	18
7/23/2019	41.710134	-73.90477	Upstream	4.7	20.5	1.23	8.37	661	55.5	7.45	Sprout Creek	C	0	1	10:35	cloudy	24	18
7/23/2019	41.709964	-73.904871	Upstream	4.7	20.6	1.23	8.11	668	36.4	10.65	Sprout Creek	C	0	1	10:40	cloudy	24	18
7/23/2019	41.709796	-73.904963	Upstream	4.72	20.6	1.23	8.41	665	31.1	9.64	Sprout Creek	C	0	1	10:45	cloudy	24	18
7/23/2019	41.709622	-73.90507	Upstream	4.74	20.5	1.23	8.39	667	16.4	14.18	Sprout Creek	C	0	1	10:50	cloudy	24	18
7/23/2019	41.709491	-73.905175	Upstream	4.74	20.6	1.24	8.29	663	39.8	9.91	Sprout Creek	C	0	1	10:55	cloudy	24	18
7/23/2019	41.709339	-73.905301	Upstream	4.74	20.5	1.24	8.42	661	25.7	8.55	Sprout Creek	C	0	1	11:00	cloudy	24	18
7/23/2019	41.709229	-73.905438	Upstream	4.74	20.5	1.23	8.4	663	33.7	8.8	Sprout Creek	C	0	1	11:05	cloudy	24	18
7/23/2019	41.6398637	-73.8140712	Upstream	4.34	20.2	1.26	8.25	680	32.5	12.31	Sprout Creek	D	0	1	11:10	cloudy	24	18
7/23/2019	41.6400664	-73.8140927	Upstream	4.46	20.2	1.18	8.01	673	36.2	12.32	Sprout Creek	D	0	1	11:15	cloudy	24	18
7/23/2019	41.6402803	-73.8140927	Upstream	4.44	20.2	1.2	8	671	71.4	16.48	Sprout Creek	D	0	1	11:20	cloudy	24	18
7/23/2019	41.6403971	-73.8140692	Upstream	4.44	20.2	1.21	7.83	669	74.6	7.47	Sprout Creek	D	0	1	11:25	cloudy	24	18
7/23/2019	41.6405978	-73.8140279	Upstream	4.44	20.2	1.21	7.9	668	50	11.06	Sprout Creek	D	0	1	11:30	cloudy	24	18
7/23/2019	41.6408273	-73.8140129	Upstream	4.49	20.2	1.21	7.66	668	54.8	11.96	Sprout Creek	D	0	1	11:35	cloudy	24	18
7/23/2019	41.6409714	-73.814093	Upstream	4.49	20.3	1.22	7.95	667	43.3	12.67	Sprout Creek	D	0	1	11:40	cloudy	24	18
7/23/2019	41.6411468	-73.8142328	Upstream	4.49	20.2	1.22	7.84	667	41.8	9.16	Sprout Creek	D	0	1	11:45	cloudy	24	18
7/23/2019	41.6412473	-73.8142576	Upstream	4.47	20.2	1.22	7.95	679	31.3	10.12	Sprout Creek	D	0	1	11:50	cloudy	24	18
7/23/2019	41.641363	-73.8141698	Upstream	4.49	20.1	1.22	7.67	672	66.7	13.08	Sprout Creek	D	0	1	11:55	cloudy	24	18
7/23/2019	41.6415677	-73.814274	Upstream	4.49	20.2	1.23	7.64	665	64.2	12.17	Sprout Creek	D	0	1	12:30	cloudy	24	18
7/23/2019	41.6417105	-73.8141698	Upstream	4.48	20.2	1.23	7.82	666	61	12.81	Sprout Creek	D	0	1	12:35	cloudy	24	18
7/23/2019	41.6419568	-73.8139894	Upstream	4.49	20.2	1.22	7.81	666	58.2	14.25	Sprout Creek	D	0	1	12:40	cloudy	24	18
7/23/2019	41.642026	-73.8139026	Upstream	4.5	20.3	1.23	7.78	666	70.4	16.25	Sprout Creek	D	0	1	12:45	cloudy	24	18
7/23/2019	41.6421079	-73.8134862	Upstream	4.49	20.3	1.22	7.9	665	121.3	20.66	Sprout Creek	D	0	1	12:50	cloudy	24	18
7/23/2019	41.6421876	-73.8134862	Upstream	4.54	20.3	1.22	7.91	664	117.4	17.5	Sprout Creek	D	0	1	12:55	cloudy	24	18
7/23/2019	41.6422304	-73.8133366	Upstream	4.55	20.4	1.23	8.14	662	18.1	13.52	Sprout Creek	D	0	1	13:00	cloudy	24	18
7/23/2019	41.6422451	-73.8130936	Upstream	4.58	20.4	1.22	8.13	666	28.8	14.51	Sprout Creek	D	0	1	13:05	cloudy	24	18
7/23/2019	41.6423251	-73.8129085	Upstream	4.57	20.4	1.22	8.09	669	51.2	8.72	Sprout Creek	D	0	1	13:10	cloudy	24	18
7/23/2019	41.642384	-73.8126735	Upstream	4.58	20.4	1.22	7.98	670	48.7	11.32	Sprout Creek	D	0	1	13:15	cloudy	24	18
7/23/2019	41.6424296	-73.8124649	Upstream	4.59	20.4	1.23	8.4	676	28.6	11.42	Sprout Creek	D	0	1	13:20	cloudy	24	18
7/23/2019	41.642476	-73.8122547	Upstream	4.51	20.4	1.23	8.1	669	35.5	9.63	Sprout Creek	D	0	1	13:25	cloudy	24	18
7/23/2019	41.6424953	-73.8120539	Upstream	4.57	20.5	1.23	7.94	679	67	10.23	Sprout Creek	D	0	1	13:30	cloudy	24	18
7/23/2019	41.6425258	-73.8117947	Upstream	4.58	20.5	1.23	8.1	667	60.5	14.58	Sprout Creek	D	0	1	13:45	cloudy	24	18
7/23/2019	41.6425815	-73.8115355	Upstream	4.6	20.5	1.22	8.01	667	60.5	10	Sprout Creek	D	0	1	13:50	cloudy	24	18
7/23/2019	41.6426506	-73.8112687	Upstream	4.63	20.5	1.22	8.08	673	63.2	12.03	Sprout Creek	D	0	1	13:55	cloudy	24	18
7/23/2019	41.6427877	-73.8110122	Upstream	4.65	20.5	1.22	7.94	668	35.5	11.6	Sprout Creek	D	0	1	14:00	cloudy	24	18
7/23/2019	41.6429012	-73.8108747	Upstream	4.65	20.6	1.23	8.09	671	44.3	11.42	Sprout Creek	D	0	1	14:05	cloudy	24	18
7/23/2019	41.6430094	-73.8107912	Upstream	4.65	20.6	1.23	8.12	671	38.4	10.12	Sprout Creek	D	0	1	14:10	cloudy	24	18
7/23/2019	41.6431096	-73.8107453	Upstream	4.65	20.6	1.23	8.05	667	36	13.68	Sprout Creek	D	0	1	14:15	cloudy	24	18
7/23/2019	41.643466	-73.810689	Upstream	4.65	20.6	1.23	8.05	667	31.2	15.12	Sprout Creek	D	0	1	14:20	cloudy	24	18
7/16/2019	41.7155273	-73.9039779	Upstream	3.55	21.6	1.21	5.58	1306	30.4	9.46	Fall Kill	E	1	0	8:30	sunny	32	17
7/16/2019	41.7156509	-73.9040003	Upstream	3.66	21.6	1.22	5.7	1287	60.3	6.97	Fall Kill	E	1	0	8:40	sunny	32	17
7/16/2019	41.7157911	-73.9039836	Upstream	3.68	21.6	1.22	5.32	1293	51.4	5.12	Fall Kill	E	1	0	8:50	sunny	32	17
7/16/2019	41.7159618	-73.9039256	Upstream	3.68	21.8	1.22	5.7	1284	47.7	11.92	Fall Kill	E	1	0	9:00	sunny	32	17
7/16/2019	41.7160862	-73.9038089	Upstream	3.68	21.8	1.22	5.81	1284	48.9	10.4	Fall Kill	E	1	0	9:10	sunny	32	17
7/16/2019	41.716165	-73.9038089	Upstream	3.67	21.8	1.23	9.06	1289	49.7	7.42	Fall Kill	E	1	0	9:20	sunny	32	17
7/16/2019	41.7163149	-73.903462	Upstream	3.73	21.9	1.24	5.91	1305	16.3	6.97	Fall Kill	E	1	0	9:30	sunny	32	17
7/16/2019	41.7164546	-73.9034562	Upstream	3.77	22	1.24	5.83	1295	33	6.15	Fall Kill	E	1	0	9:40	sunny	32	17
7/16/2019	41.7166272	-73.9034243	Upstream	3.75	22.1	1.24	5.9	1291	34.2	6	Fall Kill	E	1	0	9:50	sunny	32	17
7/16/2019	41.7167887	-73.9034213	Upstream	3.75	22.2	1.24	5.95	1297	19.5	6.72	Fall Kill	E	1	0	10:00	sunny	32	17
7/16/2019	41.7170101	-73.9034334	Upstream	3.76	22.5	1.24	6.01	1308	23.3	8.4	Fall Kill	E	1	0	10:10	sunny	32	17
7/16/2019	41.7171435	-73.9033174	Upstream	3.77	22.2	1.24	5.81	1288	50	8.58	Fall Kill	E	1	0	10:20	sunny	32	17
7/16/2019	41.7173027	-73.9031712	Upstream	3.8	22	1.24	5.77	1300	24.4	5.08	Fall Kill	E	1	0	10:30	sunny	32	17
7/16/2019	41.7173708	-73.903139	Upstream	3.8	22.1	1.24	6.42	1259	57.8	6	Fall Kill	E	1	0	10:40	sunny	32	17
7/16/2019	41.7177532	-73.903019	Upstream	3.76	22.2	1.24	5.98	1293	38.2	5.5	Fall Kill	E	1	0	10:50	sunny	32	17
7/16/2019	41.7178535	-73.9029422	Upstream	3.78	22.4	1.24	5.81	1299	98.5	9.84	Fall Kill	E	1	0	11:00	sunny	32	17
7/16/2019	41.717978	-73.9029073	Upstream	3.68	22.5	1.24	6.5	1216	40	8.59	Fall Kill	E	1	0	11:10	sunny	32	17
7/16/2019	41.7180758	-73.9028329	Upstream	3.77	22.4	1.25	6.54	1313	69.5	8.77	Fall Kill	E	1	0	11:20	sunny	32	17
7/16/2019	41.718313	-73.9025627	Upstream	3.75	22.4	1.26	6.5	1310	59.5	6.45	Fall Kill	E	1	0	11:30	sunny	32	17
7/16/2019	41.7184907	-73.9025627	Upstream	3.77	22.5	1.25	6.1	1309	40.2	8.02	Fall Kill	E	1	0	11:40	sunny	32	17
7/16/2019	41.7186951	-73.902484	Upstream	3.77	22.5	1.25	5.99	1303	56	10.04	Fall Kill	E	1	0	11:50	sunny	32	17
7/16/2019	41.7188588	-73.9023739	Upstream	3.76	22.1	1.25	6.52	1292	58.5	6.68	Fall Kill	E	1	0	12:00	sunny	32	17
7/16/2019	41.7190758	-73.9022924	Upstream	3.76	23.2	1.24	6.25	1340	44.6	6.72	Fall Kill	E	1	0	12:10	sunny	32	17
7/16/2019	41.7191904	-73.9022639	Upstream	3.77	23.3	1.24	6.3	1327	33.7	10.59	Fall Kill	E	1	0	12:20	sunny	32	17
7/16/2019	41.719307	-73.9022817	Upstream	3.79	23.5	1.24	6.5	1333	48	11.22	Fall Kill	E	1	0	12:30	sunny	32	17
7/16/2019	41.7195418	-73.9023018	Upstream	3.77	23.3	1.25	6.37	1322	52.5	5.11	Fall Kill	E	1	0	12:40	sunny	32	17
7/16/2019	41.7197562	-73.9021526	Upstream	3.73	23.5	1.25	6.71	1321	37	5	Fall Kill	E	1	0	12:50	sunny	32	17
7/16/2019	41.719897	-73.902105	Upstream	3.76	23.5	1.24	6.6	1339	39.5	11.12	Fall Kill	E	1	0	13:00	sunny	32	17
7/16/2019	41.7199832	-73.9010863	Upstream	3.74	23.6	1.24	6.42	1328	33	5.22	Fall Kill	E	1	0	13:30	sunny	32	17
7/16/2019	41.7201922	-73.9018351	Upstream	3.75	23.7	1.24	6.18	1330	28	6.75	Fall Kill	E	1	0	13:40	sunny	32	17
7/16/2019	41.7202555	-73.901886	Upstream	3.75	23.8	1.24	6.56	1323	48.5	7.77	Fall Kill	E	1	0	13:50	sunny	32	17
7/16/2019	41.7203428	-73.9014462	Upstream	3.79	23.8	1.24	6.88	1317	22.8	4.49	Fall Kill	E	1	0	14:00	sunny	32	17
7/16/2019	41.7204334	-73.9013262	Upstream	3.78	23.2	1.23	6.38	1362	30	7.5	Fall Kill	E	1	0	14:10	sunny	32	17
7/16/2019	41.7206324	-73.9011652	Upstream	3.77	24	1.24	6.62	1320	33	50.62	Fall Kill	E	1	0	14:20	sunny	32	17
7/16/2019	41.7208721	-73.9010157	Upstream	3.74	24	1.24	6.45	1323	18.7	5.09	Fall Kill	E	1	0	14:30	sunny	32	17
7/16/2019	41.7209855	-73.9009822	Upstream	3.83	24.1	1.24	6.5	1321	33.8	8.09	Fall Kill	E	1	0	14:40	sunny	32	17
8/14/2019	41.714254	-73.903892	Upstream	4.4	21.4	9.6	5.9	703	35.5	7.03	Fall Kill	F	1	0	10:00	sunny	26	20
8/14/2019	41.714113	-73.903802	Upstream	4.42	21.2	9.98	5.32	727	16	5.47	Fall Kill	F	1	0	10:10	sunny	26	20
8/14/2019	41.713974	-73.903643	Upstream	4.39	21.2	10.02	4.94	731	57.8	4.47	Fall Kill	F	1	0	10:20	sunny	26	20
8/14/2019	41.713871	-73.903512	Upstream	4.37	21.4	10.03	4.12	719	16.8	5.82	Fall Kill	F	1	0	10:30	sunny	26	20
8/14/2019	41.713685	-73.90357	Upstream	4.45	21.5	10.07	5.66	712	24.4	3.31	Fall Kill	F	1	0	10:40	sunny	26	20
8/14/2019	41.713524	-73.903655	Upstream	4.41	21.7	10.09	5.36	750	12.2	4.5	Fall Kill	F	1	0	10:50	sunny	26	20
8/14/2019	41.713357	-73.903733	Upstream	5.12	22.8	6.72	4.4	723	16.5	3.52	Fall Kill	F	1	0	11:00	sunny	26	20
8/14/2019	41.71317	-73.90377	Upstream	5.05	22.7	6.7	5.42	732	16.3	3.19	Fall Kill	F	1	0	11:10	sunny	26	20
8/14/2019	41.713001	-73.903824	Upstream	4.97	22.7	6.68	5.62	731	21.2	3.64	Fall Kill	F	1	0	11:20	sunny	26	20
8/14/2019	41.712822	-73.9039	Upstream	4.95	22.6	6.68	5.28	736	23.4	3.63	Fall Kill	F	1	0	11:30	sunny	26	20
8/14/2019	41.712636	-73.903962	Upstream	4.88	22.7	6.68	5.58	736	24.5	3.46	Fall Kill	F	1	0	11:40	sunny	26	20
8/14/2019	41.712464	-73.904016	Upstream	4.65	22.7	6.69	5.26	735	24.5	3.23	Fall Kill	F	1	0	11:50	sunny	26	20
8/14/2019	41.712286	-73.90399	Upstream	4.62	23	6.68	5.38	738	19.5	5.45	Fall Kill	F	1	0	12:00	sunny	26	20
8/14/2019	41.712083	-73.904043	Upstream	4.4	22.7	6.68	4.83	737	58	5.03	Fall Kill	F	1	0	12:10	sunny	26	20
8/14/2019	41.711908	-73.904089	Upstream	4.55	22.7	6.7	5.36	738	19	3.69	Fall Kill	F	1	0	12:20	sunny	26	20
8/14/2019	41.711728	-73.904133	Upstream	4.67	22.8	7.04	5.19	754	25.7	4.76	Fall Kill	F	1	0	12:30	sunny	26	20
8/14/2019	41.711543	-73.904179	Upstream	4.44	20.8	10.14	4.61	811	14.8	4.23	Fall Kill	F	1	0	12:40	sunny	26	20
8/14/2019	41.711349	-73.904227	Upstream	4.4	20	10.22	3.63	929	20.5	4.9	Fall Kill	F	1	0	12:50	sunny	26	20
8/14/2019	41.711163	-73.904267	Upstream	4.43	19.7	10.34	1.87	1098	16	4.84	Fall Kill	F	1	0	13:00	sunny	26	20
8/14/2019	41.71098	-73.904332	Upstream	4.45	18.7	10.33	1.38	1039	15.6	4.03	Fall Kill	F	1	0	13:10	sunny	26	20
8/14/2019	41.710806	-73.904404	Upstream	4.42	20.6	10.08	4.85	805	34	3.31	Fall Kill	F	1	0	13:20	sunny	26	20
8/14/2019	41.71064	-73.904487	Upstream	4.44	20.4	10.11	4.14	853	34.3	3.06	Fall Kill	F	1	0	13:30	sunny	26	20
8/14/2019	41.710476	-73.904594	Upstream	4.41	20.2	10.14	4.18	944	17	4	Fall Kill	F	1	0	13:40	sunny	26	20
8/14/2019	41.710303	-73.904686	Upstream	4.36	20.6	10.05	4.67	825	46	4.88	Fall Kill	F	1	0	13:50	sunny	26	20
8/14/2019	41.710134	-73.90477	Upstream	4.39	20.6	9.9	4.71	822	34.5	5.48	Fall Kill	F	1	0	14:00	sunny	26	20
8/14/2019	41.709964	-73.904871	Upstream	4.43	20.7	9.74	4.03	829	45	3.9	Fall Kill	F	1	0	14:10	sunny	26	20
8/14/2019	41.709796	-73.904963	Upstream	4.51	20.6	9.29	4.8	846	16	5.78	Fall Kill	F	1	0	14:20	sunny	26	20
8/14/2019	41.709622	-73.90507	Upstream	5.26	23.3	6.67	4.9	816	18.4	4.45	Fall Kill	F	1	0	14:30	sunny	26	20
8/14/2019	41.709491	-73.905175	Upstream	5.13	23.4	6.64	5.21	803	14	4	Fall Kill	F	1	0	14:40	sunny	26	20
8/14/2019	41.709339	-73.905301	Upstream	5.17	23.4	6.67	5.48	807	15.5	5.43	Fall Kill	F	1	0	14:50	sunny	26	20
8/14/2019	41.709229	-73.905438	Upstream	5.28	23.3	6.65	5.04	802	15	5.56	Fall Kill	F	1	0	15:00	sunny	26	20
8/14/2019	41.709122	-73.905632	Upstream	5.34	23.4	6.67	5.2	809	15.8	5.24	Fall Kill	F	1	0	15:10	sunny	26	20
8/14/2019	41.709021	-73.905814	Upstream	5.31	23.5	6.67	5.5	800	16.1	4.8	Fall Kill	F	1	0	15:20	sunny	26	20
8/14/2019	41.708945	-73.906047	Upstream	5.37	23.5	6.68	4.9	805	14.9	4.37	Fall Kill	F	1	0	15:30	sunny	26	20
8/14/2019	41.70891	-73.906272	Upstream	5.41	23.6	6.68	5.6	803	14.5	5.12	Fall Kill	F	1	0	15:40	sunny	26	20
8/14/2019	41.708835	-73.90651	Upstream	5.29	23.6	6.71	4.42	812	15.2	5	Fall Kill	F	1	0	15:50	sunny	26	20
